# Supplementary material for: Electric Field Induced Electrorotation of 2D Perovskite Microplates
Source: Micromachines (Basel). 2021 Oct 9;12(10):1228. doi: 10.3390/mi12101228 (PMC8537397; doi:10.3390/mi12101228)
Supplement: Supplementary file 1 [file micromachines-12-01228-s001.zip]

Archive with 3 entries (2 files):
- Movies of Supp. Info/
- Movies of Supp. Info/Movie_S1.mp4
- Movies of Supp. Info/Movie_S2.mp4
